# Supplementary material for: Mapping flowering time QTLs in watermelon wild relative Citrullus amarus
Source: Theor Appl Genet. 2025 Dec 10;139(1):3. doi: 10.1007/s00122-025-05104-6 (PMC12696047; doi:10.1007/s00122-025-05104-6)
Supplement: Supplementary file 1 — Supplementary file1 (XLSX 28 KB) [file 122_2025_5104_MOESM1_ESM.xlsx]

## Sheet: blue_earlyseason_flowering
genotype	blue_earlyseason_flower
USVL-114	36.9167
USVL-246	46.6169
RIL1	41.2
RIL10	40.5
RIL100	38.1104
RIL104	44.3429
RIL105	44.5833
RIL106	43.75
RIL112	41
RIL113	41.5
RIL115	44.0833
RIL118	39.8812
RIL119	38.7987
RIL12	41.8333
RIL120	45.5429
RIL121	42
RIL124	41.4167
RIL125	38.4167
RIL126	39.5833
RIL127	42.9167
RIL128	38.1104
RIL129	40.9167
RIL13	44.25
RIL130	42.1623
RIL132	41.5833
RIL134	40.25
RIL135	40.4167
RIL136	37.9167
RIL139	42.0714
RIL140	42.75
RIL141	35.7468
RIL142	40.9167
RIL143	39.3333
RIL144	39.1667
RIL145	41.0833
RIL148	40.9167
RIL149	44.3333
RIL150	38.2532
RIL151	36.6667
RIL153	42.4167
RIL155	39.5833
RIL156	41.7987
RIL157	43
RIL158	46.2532
RIL159	41.7987
RIL160	39.8333
RIL161	42.9805
RIL163	39.3333
RIL165	40.0833
RIL168	39
RIL169	45.75
RIL17	46.4167
RIL170	42.7987
RIL171	37.75
RIL172	42.4167
RIL173	38.5833
RIL174	40.7987
RIL175	43.0479
RIL176	41.3831
RIL177	39.6188
RIL178	41.9167
RIL183	43.8333
RIL184	40.8238
RIL186	40.8571
RIL188	42.1667
RIL190	41.8333
RIL2	40.6559
RIL20	45.0715
RIL200	29.5833
RIL201	40
RIL202	43
RIL203	39.5
RIL204	39.6667
RIL205	39.2238
RIL207	38.8333
RIL209	41.1667
RIL21	40.1667
RIL211	38.5833
RIL212	42.5833
RIL213	40.6169
RIL215	47.1667
RIL218	44.1667
RIL219	39.5833
RIL220	40.4167
RIL221	37.1667
RIL222	42
RIL223	40.75
RIL224	41.8333
RIL225	42.7468
RIL226	40.0833
RIL227	43.8896
RIL229	44.5
RIL23	41.7987
RIL230	42.6169
RIL231	40.5
RIL232	41.8333
RIL234	40.9167
RIL235	38.9167
RIL236	41.1667
RIL238	39.6169
RIL239	38.9167
RIL24	39.75
RIL240	39.2532
RIL241	36.8333
RIL242	39.5833
RIL243	42.5
RIL28	38.5
RIL29	41.0714
RIL31	42.9167
RIL34	40.0833
RIL35	41.7429
RIL36	39.6667
RIL4	41.1826
RIL401	46.0145
RIL42	42.9127
RIL49	37.2922
RIL5	44.1188
RIL500	39.2145
RIL51	44.9167
RIL56	40.1667
RIL58	41.75
RIL60	41.0195
RIL62	46.6
RIL65	41.5833
RIL69	39.5833
RIL7	41.8333
RIL73	41.6667
RIL74	43.435
RIL76	39.474
RIL81	40.8333
RIL84	38.5833
RIL85	43.8896
RIL89	42.25
RIL9	40
RIL90	39.5
RIL92	38.6667
RIL96	40.8377
RIL97	39.25
RIL98	39.3812

## Sheet: blue_lateseason_flowering
genotype	blue_lateseason_flower
USVL-114	35.6667
USVL-246	51.1667
RIL1	40.6667
RIL10	41.75
RIL100	38.5833
RIL104	42.9996
RIL105	40.0833
RIL106	44.0833
RIL112	41.9167
RIL113	40.3633
RIL115	41.1667
RIL118	48.4958
RIL119	39.5
RIL12	43.6667
RIL120	42.5451
RIL121	39.9167
RIL124	45.6667
RIL125	39.8186
RIL126	44.4167
RIL127	40.636
RIL128	38.0833
RIL129	41.5
RIL13	42.5833
RIL130	44.6
RIL132	38.6367
RIL134	38.5
RIL135	40.9167
RIL136	38.4992
RIL139	44.1667
RIL140	31.5833
RIL141	38.6667
RIL142	42.9087
RIL143	40
RIL144	46.4542
RIL145	40.3633
RIL148	41.2236
RIL149	46.0992
RIL150	39.7269
RIL151	35.5833
RIL153	38.6667
RIL155	44.5
RIL156	47.5833
RIL157	40.5833
RIL158	49.1423
RIL159	40.8333
RIL160	41.5833
RIL161	42.4549
RIL163	38.5
RIL165	38.1667
RIL168	39.3333
RIL169	42.5833
RIL17	46.8992
RIL170	42.3633
RIL171	38.6667
RIL172	40.0833
RIL173	37.75
RIL174	40.2731
RIL175	45.1667
RIL176	40.75
RIL178	40.3333
RIL183	41.4167
RIL184	42.5
RIL186	39
RIL188	43.5833
RIL190	40.25
RIL2	43.0833
RIL20	45.8333
RIL200	40.25
RIL201	41.9167
RIL202	42.9995
RIL203	38.7269
RIL204	39
RIL205	38.9996
RIL207	39.9167
RIL209	44.5833
RIL21	40.2723
RIL211	39.1667
RIL212	43.1814
RIL213	40.6667
RIL215	52.0905
RIL218	49.1097
RIL219	40.3333
RIL220	40.3633
RIL221	39.3347
RIL222	42.1667
RIL223	42.9167
RIL224	38.4167
RIL225	41.636
RIL226	38.6667
RIL227	41.9087
RIL229	41.8186
RIL23	45.4542
RIL230	41.0004
RIL231	39.75
RIL232	38.0833
RIL234	40.0833
RIL235	40.25
RIL236	42.4167
RIL238	37.25
RIL239	38.3633
RIL24	40.3333
RIL240	38.6667
RIL241	38.9087
RIL242	40.6667
RIL243	41.5
RIL28	38.5
RIL29	41
RIL31	44.5
RIL34	38.5833
RIL35	38.0833
RIL36	37.8333
RIL4	38.1097
RIL401	45.3291
RIL42	44.0004
RIL49	36.8333
RIL5	43.6709
RIL500	42.7958
RIL51	39.4167
RIL56	46.4167
RIL58	42.3333
RIL60	44.8333
RIL62	43.75
RIL65	40.75
RIL69	41.0004
RIL7	39.4167
RIL73	40.75
RIL74	41.5
RIL76	38.9087
RIL81	40.3333
RIL84	38.5
RIL85	44
RIL89	42.5833
RIL9	36.9992
RIL90	37.3333
RIL92	38.8761
RIL96	40.9167
RIL97	40.6667
RIL98	40.6624

## Sheet: blue_earlyseason_fruit
genotype	blue_earlyseason_fruit
USVL-114	42.25
USVL-246	52.1337
RIL1	46.2
RIL10	45.25
RIL100	44.9572
RIL104	50.1058
RIL105	51.5
RIL106	48.5833
RIL112	47.3333
RIL113	49.9167
RIL115	50
RIL118	45.0291
RIL119	45.1337
RIL12	47.4167
RIL120	50.8058
RIL121	48.5833
RIL124	47.9167
RIL125	44.4167
RIL126	46.25
RIL127	47.4167
RIL128	43.4117
RIL129	47.8333
RIL13	48.1667
RIL130	48.5883
RIL132	47.5
RIL134	45.3333
RIL135	45.3333
RIL136	44.75
RIL139	49.6792
RIL140	48.5
RIL141	41.8663
RIL142	48.8333
RIL143	44.6667
RIL144	45.9167
RIL145	46
RIL148	45.0833
RIL149	48.8333
RIL150	46.4064
RIL151	42.5833
RIL153	47.5
RIL155	46.8333
RIL156	46.0428
RIL157	46.6667
RIL158	51.6792
RIL159	48.2246
RIL160	45.8333
RIL161	48.861
RIL163	42.75
RIL165	46.1667
RIL168	45
RIL169	52.5833
RIL17	50.9167
RIL170	48.4974
RIL171	43.8333
RIL172	49.0833
RIL173	44.75
RIL174	45.4064
RIL175	50.6957
RIL176	47.139
RIL177	45.3043
RIL178	47.4167
RIL183	48.25
RIL184	47.9609
RIL186	46.5942
RIL188	49.5833
RIL190	47.3333
RIL2	46.2299
RIL20	49.843
RIL200	34.9167
RIL201	45.4167
RIL202	47.9167
RIL203	45.6667
RIL204	44.9167
RIL205	45.0275
RIL207	44.5
RIL209	48.25
RIL21	46.0833
RIL211	43.75
RIL212	48.6667
RIL213	45.7701
RIL215	52.1667
RIL218	50
RIL219	43.9167
RIL220	46.4167
RIL221	43.5
RIL222	47.5833
RIL223	47.3333
RIL224	48.0833
RIL225	49.6845
RIL226	45.3333
RIL227	49.9519
RIL229	49.3333
RIL23	45.6792
RIL230	46.5883
RIL231	46.6667
RIL232	47.4167
RIL234	46.5
RIL235	42.9167
RIL236	48.6667
RIL238	45.2246
RIL239	43.9167
RIL24	46.4167
RIL240	46.4974
RIL241	42.9167
RIL242	46.4167
RIL243	46.4167
RIL28	43.1667
RIL29	47.861
RIL31	49.4167
RIL34	47
RIL35	49.3058
RIL36	46.3333
RIL4	44.9541
RIL401	50.3291
RIL42	51.281
RIL49	43.0481
RIL5	48.8043
RIL500	49.6957
RIL51	49.8333
RIL56	47.9167
RIL58	46.8333
RIL60	47.6845
RIL62	50.7
RIL65	46.6667
RIL69	45.3333
RIL7	46.0833
RIL73	46.9167
RIL74	49.1337
RIL76	47.3208
RIL81	45.5833
RIL84	42.4167
RIL85	36.4974
RIL89	47.4167
RIL9	45
RIL90	44.9167
RIL92	43.9167
RIL96	46.5026
RIL97	44.25
RIL98	46.6957

## Sheet: blue_lateseason_fruit
genotype	blue_lateseason_fruit
USVL-114	40.875
USVL-246	53.9461
RIL1	45.6298
RIL10	46.1667
RIL100	43.9669
RIL104	49.1431
RIL105	49.0833
RIL106	48.9583
RIL112	48.5417
RIL113	48.1843
RIL115	48.6667
RIL119	45.0268
RIL12	48.5833
RIL120	49.4765
RIL121	46.8333
RIL124	49.5417
RIL125	45.2442
RIL126	49.5417
RIL127	47.321
RIL128	42.706
RIL129	47.5833
RIL13	49.25
RIL130	50.4717
RIL132	45.4679
RIL134	44
RIL135	45.6667
RIL136	45.1192
RIL139	50.0766
RIL140	47.125
RIL141	42.0104
RIL142	48.7558
RIL143	44.7917
RIL144	48.1843
RIL145	45.5321
RIL148	45.1563
RIL149	50.5348
RIL150	45.4156
RIL151	41.3333
RIL153	45.0833
RIL155	48.2917
RIL156	50.294
RIL157	46.75
RIL158	52.8969
RIL159	49.2877
RIL160	46.8333
RIL161	50.3419
RIL163	42.75
RIL165	44.625
RIL168	45.0833
RIL169	51.9583
RIL17	51.4374
RIL170	47.7793
RIL171	43.1667
RIL172	47.5833
RIL173	43.5
RIL174	45.199
RIL176	47.7123
RIL177	49.5222
RIL178	46.5417
RIL183	47.4167
RIL184	47.9204
RIL186	46.199
RIL188	50.2917
RIL190	46.4167
RIL2	48.1408
RIL20	48.9595
RIL200	40.25
RIL201	45.7083
RIL202	48.5897
RIL203	44.0167
RIL204	44.5417
RIL205	44.8551
RIL207	43.875
RIL209	49.5417
RIL21	46.9669
RIL211	43.5
RIL212	48.6688
RIL213	45.6853
RIL215	54.5384
RIL218	52.905
RIL219	44.9167
RIL220	45.8862
RIL221	42.5643
RIL222	47.375
RIL223	47.4583
RIL224	45.2917
RIL225	47.9828
RIL226	44.8333
RIL227	48.7662
RIL229	47.679
RIL23	47.8636
RIL230	46.3354
RIL231	45.1667
RIL232	45.7083
RIL234	46.1667
RIL235	43.4583
RIL236	47.25
RIL238	43.7287
RIL239	43.1471
RIL24	45.7083
RIL240	44.679
RIL241	43.6688
RIL242	45.9167
RIL243	46.1667
RIL28	42.75
RIL29	47.1572
RIL31	50.25
RIL34	44.875
RIL35	45.801
RIL36	44.5417
RIL4	43.5797
RIL42	49.8
RIL49	41.7993
RIL5	47.761
RIL51	47.3333
RIL56	50.2917
RIL58	46.875
RIL60	49.5819
RIL62	49.5909
RIL65	45.7083
RIL69	45.3809
RIL7	45
RIL73	45.9167
RIL74	49.2877
RIL76	45.8076
RIL81	45.7083
RIL84	42.5833
RIL85	44.12
RIL89	47.0417
RIL9	43.7167
RIL90	43.2083
RIL92	43.1833
RIL96	45.8365
RIL97	44.3333
RIL118	48.8111
RIL175	49.9926
RIL401	52.5773
RIL500	47.941
RIL98	45.3945

## Sheet: blue_flower
genotype	blue_flower
RIL200	34.9167
RIL151	36.125
USVL-114	36.2917
RIL49	36.8325
RIL141	37.0499
RIL140	37.1667
RIL221	37.36
RIL128	37.876
RIL241	38.0499
RIL100	38.1368
RIL173	38.1667
RIL171	38.2083
RIL92	38.2353
RIL90	38.4167
RIL28	38.5
RIL84	38.5417
RIL238	38.6023
RIL136	38.6497
RIL36	38.75
RIL125	38.8632
RIL211	38.875
RIL239	38.876
RIL163	38.9167
RIL9	39.1043
RIL165	39.125
RIL168	39.1667
RIL240	39.1675
RIL76	39.1952
RIL35	39.2861
RIL204	39.3333
RIL34	39.3333
RIL203	39.3542
RIL134	39.375
RIL207	39.375
RIL226	39.375
RIL119	39.3849
RIL150	39.4545
RIL235	39.5833
RIL4	39.6601
RIL143	39.6667
RIL205	39.9118
RIL132	39.9501
RIL219	39.9583
RIL232	39.9583
RIL97	39.9583
RIL69	40.0371
RIL24	40.0417
RIL98	40.0636
RIL224	40.125
RIL242	40.125
RIL231	40.125
RIL186	40.3048
RIL148	40.3123
RIL500	40.4196
RIL21	40.4412
RIL234	40.5
RIL174	40.5321
RIL153	40.5417
RIL81	40.5833
RIL220	40.6151
RIL7	40.625
RIL96	40.6586
RIL135	40.6667
RIL160	40.7083
RIL176	40.8325
RIL213	40.8632
RIL1	40.9091
RIL121	40.9583
RIL201	40.9583
RIL145	40.9629
RIL190	41.0417
RIL10	41.125
RIL178	41.125
RIL65	41.1667
RIL113	41.1803
RIL129	41.2083
RIL73	41.2083
RIL172	41.25
RIL29	41.2545
RIL112	41.4583
RIL159	41.5154
RIL2	41.702
RIL157	41.7917
RIL236	41.7917
RIL230	41.8048
RIL223	41.8333
RIL243	42
RIL126	42
RIL155	42.0417
RIL58	42.0417
RIL127	42.0499
RIL222	42.0833
RIL142	42.0933
RIL184	42.1318
RIL51	42.1667
RIL225	42.1952
RIL105	42.3333
RIL89	42.4167
RIL115	42.625
RIL183	42.625
RIL74	42.6458
RIL161	42.7139
RIL12	42.75
RIL175	42.7712
RIL60	42.789
RIL188	42.875
RIL209	42.875
RIL144	42.876
RIL229	42.9936
RIL42	43
RIL170	43.0455
RIL212	43.0933
RIL202	43.2451
RIL56	43.2917
RIL227	43.3636
RIL139	43.3849
RIL104	43.4019
RIL13	43.4167
RIL124	43.5417
RIL130	43.5644
RIL31	43.7083
RIL120	43.7353
RIL5	43.8531
RIL106	43.9167
RIL23	44.0909
RIL169	44.1667
RIL85	44.1675
RIL118	44.2302
RIL177	44.6864
RIL20	44.7829
RIL156	45.0371
RIL62	45.0455
RIL149	45.6043
RIL401	46.1469
RIL218	47.021
RIL17	47.1043
RIL158	47.9444
USVL-246	49.211
RIL215	49.7455

## Sheet: blue_fruit
genotype	blue_fruit
RIL200	40.25
USVL-114	40.875
RIL151	41.3333
RIL49	41.7993
RIL141	42.0104
RIL221	42.5643
RIL84	42.5833
RIL128	42.706
RIL163	42.75
RIL28	42.75
RIL239	43.1471
RIL171	43.1667
RIL92	43.1833
RIL90	43.2083
RIL235	43.4583
RIL173	43.5
RIL211	43.5
RIL4	43.5797
RIL241	43.6688
RIL9	43.7167
RIL238	43.7287
RIL207	43.875
RIL100	43.9669
RIL134	44
RIL203	44.0167
RIL85	44.12
RIL97	44.3333
RIL204	44.5417
RIL36	44.5417
RIL165	44.625
RIL240	44.679
RIL143	44.7917
RIL226	44.8333
RIL205	44.8551
RIL34	44.875
RIL219	44.9167
RIL7	45
RIL119	45.0268
RIL153	45.0833
RIL168	45.0833
RIL136	45.1192
RIL148	45.1563
RIL231	45.1667
RIL174	45.199
RIL125	45.2442
RIL224	45.2917
RIL69	45.3809
RIL98	45.3945
RIL150	45.4156
RIL132	45.4679
RIL145	45.5321
RIL1	45.6298
RIL135	45.6667
RIL213	45.6853
RIL201	45.7083
RIL232	45.7083
RIL24	45.7083
RIL65	45.7083
RIL81	45.7083
RIL35	45.801
RIL76	45.8076
RIL96	45.8365
RIL220	45.8862
RIL242	45.9167
RIL73	45.9167
RIL10	46.1667
RIL234	46.1667
RIL243	46.1667
RIL186	46.199
RIL230	46.3354
RIL190	46.4167
RIL178	46.5417
RIL157	46.75
RIL121	46.8333
RIL160	46.8333
RIL58	46.875
RIL21	46.9669
RIL89	47.0417
RIL140	47.125
RIL29	47.1572
RIL236	47.25
RIL127	47.321
RIL51	47.3333
RIL222	47.375
RIL183	47.4167
RIL223	47.4583
RIL129	47.5833
RIL172	47.5833
RIL229	47.679
RIL176	47.7123
RIL5	47.761
RIL170	47.7793
RIL23	47.8636
RIL184	47.9204
RIL500	47.941
RIL225	47.9828
RIL2	48.1408
RIL113	48.1843
RIL144	48.1843
RIL155	48.2917
RIL112	48.5417
RIL12	48.5833
RIL202	48.5897
RIL115	48.6667
RIL212	48.6688
RIL142	48.7558
RIL227	48.7662
RIL118	48.8111
RIL106	48.9583
RIL20	48.9595
RIL105	49.0833
RIL104	49.1431
RIL13	49.25
RIL159	49.2877
RIL74	49.2877
RIL120	49.4765
RIL177	49.5222
RIL124	49.5417
RIL126	49.5417
RIL209	49.5417
RIL60	49.5819
RIL62	49.5909
RIL42	49.8
RIL175	49.9926
RIL139	50.0766
RIL31	50.25
RIL188	50.2917
RIL56	50.2917
RIL156	50.294
RIL161	50.3419
RIL130	50.4717
RIL149	50.5348
RIL17	51.4374
RIL169	51.9583
RIL401	52.5773
RIL158	52.8969
RIL218	52.905
USVL-246	53.9461
RIL215	54.5384
